# Supplementary material for: Thermal processing and geographical origin as drivers of terpenoids variation in Anethum graveolens L. essential oils: A biplot analysis
Source: PLoS One. 2025 Aug 1;20(8):e0327018. doi: 10.1371/journal.pone.0327018 (PMC12316201; doi:10.1371/journal.pone.0327018)
Supplement: S1 File — (XLSX) [file pone.0327018.s001.xlsx]

## Sheet: Sheet4
Supporting Information. Minimal data set of "Thermal processing and geographical origin as drivers of terpenoids variation in Anethum graveolens L. essential oils: A biplot analysis" study.
Athours: Karim Farmanpour Kalalagh, Mehdi Mohebodini *, Naser Sabaghnia *, Arman Beyraghdar Kashkooli, Hassan Esmaeili
* Corresponding authors' emails: Mohebodinin@uma.ac.ir (MM); Sabaghnia@maragheh.ac.ir (NS)
		Ardabil			Mashhad			Esfahan			Parsabad			Bushehr			Kerman
Essential oil compound name	Shade drying	40 ̊C	60 ̊C	Shade drying	40 ̊C	60 ̊C	Shade drying	40 ̊C	60 ̊C	Shade drying	40 ̊C	60 ̊C	Shade drying	40 ̊C	60 ̊C	Shade drying	40 ̊C	60 ̊C
α-Thujene	0.56	0.48	0	0.63	0.52	0	0.56	0.73	0.22	0.6	0.29	0.25	0.56	0.46	0.22	0.59	0	0.09
Camphene	0.07	0.05	0	0.07	0.05	0	0.07	0.08	0	0.07	0.03	0.03	0.06	0.05	0	0.06	0	0
Sabinene	0.21	0.18	0	0.24	0.19	0	0.21	0.26	0	0.22	0.12	0.1	0.21	0.17	0	0.22	0.15	0
β-Pinene	0.29	0.1	0	0.22	0.11	0	0.22	0.16	0	0.25	0.06	0.05	0.2	0.11	0	0.21	0.09	0
β-Myrcene	0.79	0.71	0	0.84	0.76	0.19	0.78	0.92	0.42	0.81	0.52	0.45	0.79	0.74	0.43	0.81	0	0.24
α-Phellandrene	52.88	44.54	2.17	44.44	40.82	16.43	55.51	43.82	35.56	50.33	32.46	32.09	54.99	39.46	32.16	57.49	47.3	15.71
α-Terpinene	0.11	0.15	0	0.13	0.13	0	0.12	0.1	0.09	0.17	0.09	0.06	0.17	0.08	0.1	0.12	0.1	0
p-Cymene	9.87	0	0	9.37	5.08	0	9.31	0	0	0	0	0	7.93	10.29	6.56	8.34	0	0
β-Phellandrene	12.95	0	0	14.47	0	3.32	14.07	0.07	7.79	13.3	0	0	14.79	0	0	14.02	11.64	3.44
γ-Terpinene	0.06	0	0	0	0.05	0	0.06	0.05	0	0.06	0.03	0.03	0.06	0	0	0.07	0.05	0
α-Terpinolene	0.53	0	0	0	0.22	0	0.32	0.25	0.23	0.39	0.14	0.12	0.26	0.18	0	0.33	0.23	0
Sabinol	0.08	0	0	0.28	0	0	0.1	0.06	0	0	0	0	0.1	0	0	0.38	0	0
Dill ether	3.73	8.03	0	7.86	4.69	0	5.78	2.79	0.73	4.27	6.04	4.68	8.84	1.7	0.37	6.2	2.41	0
Carvacrol	0.33	0	0	0.3	0.24	0.85	0.34	0.4	0.54	0.2	0	0	0.3	0.4	0.26	0.29	0.4	1.01
Germacrene D	3.38	0.29	10.91	0.81	0.83	5.26	1.77	1.32	4.96	3.21	0.13	0.14	0.92	1.87	2.94	1.3	2.8	3.76
Myristicin	0.69	1.72	0	0	1.23	0	0	0.47	0.56	0	1.65	1.01	0	0.61	0	0.05	0.27	0
Dillapiole	2.65	10.84	15.76	3.19	23.87	35.3	3.22	12.91	19.56	2.29	18.48	23.06	3.81	23.68	16.08	4.09	17.51	35.14
Neophytadiene	0.98	0.04	9.05	0.19	0.36	3.07	0.45	0	0	1.03	0	0	0.16	0.58	0	0.24	0	5.65
Hexahydrofarnesyl acetone	0.24	0	0	0.04	0	0	0.04	0	0.13	0	0	0	0.03	0	0	0.05	0.06	0.31
Essential oils Yield (%(w/v))	0.1	1.4	0.12	0.2	0.21	0.06	0.22	0.37	0.1	0.16	1.86	0.4	0.77	0.16	0.06	0.46	0.36	0.04
Note: All data is expressed as a percentage (%).
